# Supplementary material for: Utility of a Short Neuropsychological Protocol for Detecting HIV-Associated Neurocognitive Disorders in Patients with Asymptomatic HIV-1 Infection
Source: Brain Sci. 2021 Aug 4;11(8):1037. doi: 10.3390/brainsci11081037 (PMC8394998; doi:10.3390/brainsci11081037)
Supplement: Supplementary file 1 [file brainsci-11-01037-s001.zip]

Archive with 1 entries (1 files):
- brainsci-1281250-supplementary.pdf
